# Supplementary material for: The Emerging Fusarium graminearum NA3 Population Produces High Levels of Mycotoxins in Wheat and Barley
Source: Toxins (Basel). 2024 Sep 20;16(9):408. doi: 10.3390/toxins16090408 (PMC11435622; doi:10.3390/toxins16090408)
Supplement: Supplementary file 1 [file toxins-16-00408-s001.zip]

Archive with 1 entries (1 files):
- toxins-3174576-supplementary.pdf
